# Supplementary material for: Respiratory syncytial virus hospitalization costs, rates, and seasonality in Asia: a systematic review and meta-analysis
Source: eClinicalMedicine. 2025 Jul 10;86:103350. doi: 10.1016/j.eclinm.2025.103350 (PMC12275161; doi:10.1016/j.eclinm.2025.103350)
Supplement: Supplementary Materials 2 [file mmc2.xlsx]

## Sheet: Costs
Authors	Country	Standardized cost (USD)	Overall RoB	Cost of disease
Ren et al. (2023)	China	Mean total cost per RSV episode $1301.4	High	Mean total cost per RSV episode: 1301.4 US$ (95% CI: 1230.7–1372.0 US$). Direct medical costs 81.1% of the total cost (1055.3 US$/1301.4 US$), indirect costs (12.5%, 162.4 US$/1301.4 US$), and direct non-medical costs (6.4%, 83.6US$/1301.4 US$).
Zhang et al. (2014)	China	Median hospitalizaton cost: $571.84. Median ICU cost: $909.65	Low	Median hospitalisation cost of US$571.84. ICU costs US$909.65 (IQR: 497.61-1367.60), more than that of children cared for on the wards US$565.36 (IQR: 436.62-717.82)
Sun et al. (2022)	China	Median hospitalization cost: $924.30	Low	Median hospitalization cost was $924.3 among RSV-infected children
Sruamsiri et al. (2018)	Japan	Mean total healthcare cost: $3344	Unclear	Mean total health care cost: JPY 365,583 (USD $3344). Hospitalization of infants <1 year of age had higher costs of JPY 420,146 (USD $3843) with DPC costs of JPY 318,713 (USD $2915). Cost of hospital stay: USD $316 per day.
Nagasawa and Ishiwada (2021)	Japan	Mean hospitalization cost: $2425	Low	Total mean hospitalisation cost: Japanese Yen (JPY) 365,583 ± 628,801 Diagnosis procedure combination (DPC) costs: JPY 318,713 ± 580,438 in children aged ≤5 years. Children aged <1 year, mean total cost and DPC cost: JPY 420,146 ± 818,589 and JPY 370,093 ± 756,592 Cost of hospitalization per day: JPY 34,548 ICU hospitalization additional JPY 541,293 per day
Khuri-Bulos et al. (2010)	Jordan	Mean hospitalization cost: $538	Low	RSV-positive children had higher hospital charges (US $538 vs US$431) than RSV-negative children.
Kang et al. (2019)	Korea	Median cost of healthcare, high risk: $2284. Low risk: $1899	High	Median cost of health care in the high-risk group higher than no-risk group, ($2,284; range, $705–$98 243 vs $1,899, range, $556–$30 449)
Yoon et al. (2020)	Korea	The median medical cost of RSV pneumonia Young adult group: $1,957.33 Middle-aged group: $2,116.43 Elderly group: $2,933.17	Low	The median medical cost of RSV pneumonia Young adult group: 1,957.33 USD Middle-aged group: 2,116.43 USD Elderly group: 2,933.17 USD
Sam et al. (2021)	Malaysia	Median direct costs: $803	Low	Median direct costs for RSV were higher than virus-negative cases (USD 803 vs 729)
Tan et al. (2023)	Thailand	Median cost per hospitalization: $2112	Low	Median cost: USD539 (IQR: USD167-USD2106) Hospitalized patients: (median: USD2112; IQR: USD1379-USD3182) Non-hospitalized patients: (median: USD167; IQR: USD112-USD276).
Do at al. (2023)	Vietnam	Median total societal cost per case: $165	Unclear	Median total societal cost per RSV case: US$165 IQR 95–249 for inpatients. Median total household cost per case for outpatients: US$52 (IQR 32–85) Inpatients: US$117 (IQR 65–183)
Bhuiyan et al. (2017)	Bangladesh	Median direct cost in children <5 in 2010: $10 million. Median indirect cost: $3 million	Unclear	Estimated median direct cost of RSV–associated hospitalization in children <5 years - US$ 10 million (IQR: US$ 7–16 million), median indirect cost - US$ 3.0 million (IQR: 2–5 million) in 2010
Okubo et al. (2024)	Japan	Annual healthcare cost for young children: $73-93 million	Low	Annual inpatient healthcare costs for RSV were estimated at 11–14 billion Japanese Yen for young children.
Alharbi et al. (2024)	Saudi Arabia	Total cost per RSV season among infants in Saudi Arabia: $128-165 million	Unclear	296,344–428,264 cases of RSV MA-LRTDs, with an associated cost of SAR 466–607 million (USD 124–162 million). Outpatient costs: 42% Inpatient costs: 58% Total costs: over SAR 280–340 million
Tam et al. (2020)	Singapore	Overall annual cost for children <30 months: $4.7 million. Mean hospitalization cost for <6 months old (mild; severe): $2209; $5942. For 6-29 months old: $2206; $6208	Low	Overall RSV hospitalisation and primary care consultation cost: SGD 6.2 million (US $4.7 million) Annual unsubsidized RSV hospitalisation costs in children <30 months old: SGD 5.7 million (95% CI SGD 5.2 – SGD 6.4 million). Average hospitalisation costs for <6 months old: SGD 2,953 (US $2,209) -SGD 7,944 (US $5,942) 6–29 months old: SGD 2,949 (US $2,206)- SGD 8,300 (US $6,208)
Chi et al. (2011)	Taiwan	Annual mean cost of hospitalization: $2.6-2.9 million. Mean single hospitalization cost: $996	Low	Annual mean cost of hospitalization for RSV: 84.2-93.4 million New Taiwan dollars (NT$). One hospitalization cost averages NT$32,300.
Lee et al. (2007)	Taiwan	Mean annual medical cost at NTU hospital: $250,000	Low	Children with underlying disease had higher medical costs (US$ 1250 vs 688). Medical cost estimated to be US$ 250,000 annually.

## Sheet: Sheet5
Alharbi et al. (2024)56	Saudi Arabia			296,344–428,264 cases of RSV MA-LRTDs, with an associated cost of SAR 466–607 million (USD 124–162 million). Outpatient costs: 42% Inpatient costs: 58% Total costs: over SAR 280–340 million	Unclear
Okubo et al. (2024)33	Japan			Annual inpatient healthcare costs for RSV were estimated at 11–14 billion Japanese Yen for young children.	Low
Chi et al. (2011)63	Taiwan	consistent biennial pattern, peaking yearly in spring and autumn	Average annual hospitalisation incidence for <5year old: 232 episodes per 100,000 children-years Average annual hospitalisation incidence 1-2 months old: 1637 episodes per 100,000 children-years	Annual mean cost of hospitalization for RSV: 84.2-93.4 million New Taiwan dollars (NT$). One hospitalization cost averages NT$32,300.	Low		Chi et al. (2011)63	Taiwan	consistent biennial pattern, peaking yearly in spring and autumn	Low
Lee et al. (2007)64	Taiwan	Biennial pattern peaking in spring and fall.		Children with underlying disease had higher medical costs (US$ 1250 vs 688). Medical cost estimated to be US$ 250,000 annually.	Low		Lee et al. (2007)64	Taiwan	Biennial pattern peaking in spring and fall.	Low
First author	Country	Virus Seasonality	Incidence of disease	Cost of disease	Overall RoB		First author	Country	Virus Seasonality	Overall RoB
Bhuiyan et al. (2017)8	Bangladesh			Estimated median direct cost of RSV–associated hospitalization in children <5 years - US$ 10 million (IQR: US$ 7–16 million), median indirect cost - US$ 3.0 million (IQR: 2–5 million) in 2010	Unclear
Ren et al. (2023)18	China			Mean total cost per RSV episode: 1301.4 US$ (95% CI: 1230.7–1372.0 US$). Direct medical costs 81.1% of the total cost (1055.3 US$/1301.4 US$), indirect costs (12.5%, 162.4 US$/1301.4 US$), and direct non-medical costs (6.4%, 83.6US$/1301.4 US$).	High
Sruamsiri et al. (2018)37	Japan			Mean total health care cost: JPY 365,583 (USD $3344). Hospitalization of infants <1 year of age had higher costs of JPY 420,146 (USD $3843) with DPC costs of JPY 318,713 (USD $2915). Cost of hospital stay: USD $316 per day.	Unclear
Kang et al. (2019)42	Korea	seasonal pattern increasing in September, peaking between October and December, ending in April		Median cost of health care in the high-risk group higher than no-risk group, ($2,284; range, $705–$98 243 vs $1,899, range, $556–$30 449)	High		Kang et al. (2019)42	Korea	seasonal pattern increasing in September, peaking between October and December, ending in April	High
Tan et al. (2023)67	Thailand			Median cost: USD539 (IQR: USD167-USD2106) Hospitalized patients: (median: USD2112; IQR: USD1379-USD3182) Non-hospitalized patients: (median: USD167; IQR: USD112-USD276).	Low
Sam et al. (2021)45	Malaysia			Median direct costs for RSV were higher than virus-negative cases (USD 803 vs 729)	Low
Zhang et al. (2014)17	China			Median hospitalisation cost of US$571.84. ICU costs US$909.65 (IQR: 497.61-1367.60), more than that of children cared for on the wards US$565.36 (IQR: 436.62-717.82)	Low
Sun et al. (2022)13	China	Xiamen had 2 seasonal peaks, late winter (February) and late summer (August)		Median hospitalization cost was $924.3 among RSV-infected children	Low		Sun et al. (2022)13	China	Xiamen had 2 seasonal peaks, late winter (February) and late summer (August)	Low
Do at al. (2023)73	Vietnam			Median total societal cost per RSV case: US$165 IQR 95–249 for inpatients. Median total household cost per case for outpatients: US$52 (IQR 32–85) Inpatients: US$117 (IQR 65–183)	Unclear
Tam et al. (2020)57	Singapore	Peak in RSV May–September.	Hospitalisation rate in <6 months old: 33.5/1,000 child-years. 6–29 months old: 13.2/1,000 child-years.	Overall RSV hospitalisation and primary care consultation cost: SGD 6.2 million (US $4.7 million) Annual unsubsidized RSV hospitalisation costs in children <30 months old: SGD 5.7 million (95% CI SGD 5.2 – SGD 6.4 million). Average hospitalisation costs for <6 months old: SGD 2,953 (US $2,209) -SGD 7,944 (US $5,942) 6–29 months old: SGD 2,949 (US $2,206)- SGD 8,300 (US $6,208)	Low		Tam et al. (2020)57	Singapore	Peak in RSV May–September.	Low
Khuri-Bulos et al. (2010)38	Jordan	Majority of RSV occurred in January and February (78%) compared to 34% in March		RSV-positive children had higher hospital charges (US $538 vs US$431) than RSV-negative children.	Low		Khuri-Bulos et al. (2010)38	Jordan	Majority of RSV occurred in January and February (78%) compared to 34% in March	Low
Yoon et al. (2020)40	Korea			The median medical cost of RSV pneumonia Young adult group: 1,957.33 USD Middle-aged group: 2,116.43 USD Elderly group: 2,933.17 USD	Low
Nagasawa and Ishiwada (2021)35	Japan	In Japan, RSV occur mostly from autumn to winter, September–January, peaking in December.	increase in the mean incidence of RSV in children aged 0–4 years from 1121 to 1953 per 100,000 individuals in 2008/09–2011/12 and 2012/13–2016/17 periods	Total mean hospitalisation cost: Japanese Yen (JPY) 365,583 ± 628,801 Diagnosis procedure combination (DPC) costs: JPY 318,713 ± 580,438 in children aged ≤5 years. Children aged <1 year, mean total cost and DPC cost: JPY 420,146 ± 818,589 and JPY 370,093 ± 756,592 Cost of hospitalization per day: JPY 34,548 ICU hospitalization additional JPY 541,293 per day	Low		Nagasawa and Ishiwada (2021)35	Japan	In Japan, RSV occur mostly from autumn to winter, September–January, peaking in December.	Low
Djelantik at al. (2003)28	Indonesia	0% during September to November in both years to >50% during March	<2 years of age, confirmed and estimated incidences of RSV hospitalization were 10 and 14 per 1000 child-years, respectively; children <1 year of age were 17 and 25 per 1000 child-years.		Low		Djelantik at al. (2003)28	Indonesia	0% during September to November in both years to >50% during March	Low
Homaira et al. (2016)9	Bangladesh	Peaks Sep- Dec in 2011 through 2014	3 RSV hospitalisations (2–3) per 1000children per year		Low		Homaira et al. (2016)9	Bangladesh	Peaks Sep- Dec in 2011 through 2014	Low
Simões et al. (2011)29	Indonesia	Yearly between the end of January and the beginning of June.	6- to 8-months old: 103/1000 C-Y. <6 months old: 16.5 per 1000 C-Y 6-11 months old: 83.1 per 1000 C- 12-23 months old: 66.99 2-5-year-olds: 28.1		Low		Simões et al. (2011)29	Indonesia	Yearly between the end of January and the beginning of June.	Low
Robertson et al. (2004)30	Indonesia		Among children aged < 5 years, incidence of RSV per 1000 child-years was 34		Unclear
Satav et al. (2021)27	India	Highest during the rainy season (September) and during the cold season (November–January)	Community severe RSV rates for 0–11 months of age: 22.4 (18.6–27.0)/1000 child-years, hospital-associated rate: 14.1 (11.1–17.8)/1000 CY. Preterm infants, rates were 26.2 (17.8–38.5)/1000 CY and 12.6 (7.2–22.0)/1000 CY. First 6 months: 15.9 (11.8–21.4)/1000 CY and 12.9 (9.3–18.0)/1000 CY Preterm first 6 months: 26.3 (15.4–45.0)/1000 CY and 10.1 (4.2–24.2)/1000 CY		Low		Satav et al. (2021)27	India	Highest during the rainy season (September) and during the cold season (November–January)	Low
Chaw et al. (2016)47	Mongolia		In pregnant women, overall RSV IR of 0.3 per 1,000 person-days (95% C.I: 0.2–0.4)		High
Mahikul et al. (2019)66	Thailand	RSV occurred seasonally, peaking from May to October.	Incidence of RSV ALRI hospitalization was predicted to increase from 31.1 (10.7–34.2) in 2005 to 35.23 (22.37–38.21) in 2011 per 100,000 persons/year, and will decrease by 0.7% in 2020.		Unclear		Mahikul et al. (2019)66	Thailand	RSV occurred seasonally, peaking from May to October.	Unclear
Turner et al. (2012)65	Thailand	RSV episodes were highly seasonal especially in October and November	Incidence of RSV-associated pneumonia: 0.24 (95% CI 0.22–0.26) episodes per child year		Low		Turner et al. (2012)65	Thailand	RSV episodes were highly seasonal especially in October and November	Low
Yeo et al. (2018)59	Singapore		Incidence rates in ≤26 weeks old: 65/1000 infant-years <3 months old: 75.9/1000 infant-years 3 to <6 months old: 93.1/1000 infant-years 6 months to <1 year old: 60.1/1000 infant-years		Low
Kamigaki et al. (2017)53	Philippines		Incidence rates in outpatients: 1.4 per 1000 individuals, highest in the 6–23-month age group. RSV hospitalization incidence rates: 1.9 per 1000 individuals		Unclear
Broor et al. (2007)23	India	Most frequent in fall and winter and rainy season of July and August.	Incidence rates per 1000 child years were total ARI 234, ALRI 39, and severe ALRI 9, highest in the first year of life (322 per 1000 cy).		Low		Broor et al. (2007)23	India	Most frequent in fall and winter and rainy season of July and August.	Low
Chu et al. (2016)48	Nepal	Peak between September and November over three years	Overall incidence: 213/1000 person-years Incidence during RSV epidemic: 443/1000 person-years. IR in first month of life: 107/1000 person-years) 2-5months old: (246, 222, 256, and 220/1000 person-years 6months old: (160/1000 person-years Overall infant hospitalization rate: 2.7/1000 person-years.		Low		Chu et al. (2016)48	Nepal	Peak between September and November over three years	Low
Chiu et al. (2010)22	Hong Kong	RSV was active during spring and summer with some yearly variation.	population of infants <6 months, annual rates of RSV hospitalization were 233.4-311.2 per 10,000 children		Low		Chiu et al. (2010)22	Hong Kong	RSV was active during spring and summer with some yearly variation.	Low
Jayaweera et al. (2021)62	Sri Lanka	two peaks between December-January in 2013 and in April in 2013 and 2014	RSV ARTI incidence: 29.76/100,000 person years		Low		Jayaweera et al. (2021)62	Sri Lanka	two peaks between December-January in 2013 and in April in 2013 and 2014	Low
Naorat et al. (2012)68	Thailand	Annual RSV peaked during July-October with almost no hospitalizations in January–June.	RSV hospitalisation incidence: 85/100 000 persons per year. <5 year old: 981/100 000 persons per year <1 year olds: 1543/100 000 persons per year >65 year olds: 130/100 000 persons per year		Low		Naorat et al. (2012)68	Thailand	Annual RSV peaked during July-October with almost no hospitalizations in January–June.	Low
Fry et al. (2010)71	Thailand	RSV peaked between June and October	RSV hospitalisation rates in <1 year olds: 1,067/100,000 1-4 year olds: 403/100,000 >65 years: 42/100,000 Adjusted incidence of RSV illness in <5 years old: 507/ 100,000 persons per year		High		Fry et al. (2010)71	Thailand	RSV peaked between June and October	High
Halasa et al. (2015)39	Jordan	Peaks in January and February.	RSV hospitalisation rates in children <6 months: 21.1–25.9 per 1000 6-11 months old: 6–8 per 1000 12-23 months old: 1.6–2.5 per 1000		Unclear		Halasa et al. (2015)39	Jordan	Peaks in January and February.	Unclear
Simões et al. (2023)36	Japan		RSV incidence and hospitalization rates in 0-5months children: 14.3/100 child-years (CY) and 6.0/100 CY, respectively Full-term infants: 13.4/100 and 5.8/100 CY respectively Late preterm infants: 20/100 and 6.8/100 CY respectively		Low
Saha et al. (2018)11	Bangladesh, India, and Pakistan		RSV total incidence: 5.4 (95% CI 4.8–6.3)/1000 livebirths. Incidence >2.5/1000 livebirths in all sites, peaking in Sylhet (7.3 infections per 1000 livebirths)		Low
Ren et al. (2022)14	China	RSV highest in December 2014 (50.2%), lowest in May to August 2010 and May to June 2013 (0%).	RSV-ALRI hospitalization rate of children aged 0–59 months: 14 /1000 children years, 0–5 months: 70 /1000 children years		Low		Ren et al. (2022)14	China	RSV highest in December 2014 (50.2%), lowest in May to August 2010 and May to June 2013 (0%).	Low
Saha et al. (2015)26	India	RSV occurred with seasonal peaks between September–October and again in January–February	RSV–associated hospitalization per 1000 children among infants aged 0–5 months - 15.2; (95%CI 8.3–26.8), ages 6–23 months - 5.3, (95% CI 3.2–8.7), children 24–59 months - 0.5, (95% CI 0.1–1.5).		Low		Saha et al. (2015)26	India	RSV occurred with seasonal peaks between September–October and again in January–February	Low
Krishnan et al. (2019)25	India	RSV peaked in the preceding months of September-October.	The adjusted ALRI incidence in episodes per child-year was 0.03 (95% CI = 0.02-0.03) for RSV		Low		Krishnan et al. (2019)25	India	RSV peaked in the preceding months of September-October.	Low
Ueno et al. (2019)52	Philippines		The overall IRs of RSV‐LRTI and severe RSV‐LRTI in 2-59 months old: 62.1 and 22.1 per 1000 child‐years 2‐23 months: 124.0 and 51.5 per 1000 child‐years		Unclear
Haynes et al. (2013)10	Bangladesh, China, Egypt, Guatemala, Kenya, South Africa, and Thailand	RSV peaked (Bangladesh, Guatemala, and Thailand) during wet months, whereas RSV peaked during cooler months in (China) and arid (Egypt) regions.			Unclear		Haynes et al. (2013)10	Bangladesh, China, Egypt, Guatemala, Kenya, South Africa, and Thailand	RSV peaked (Bangladesh, Guatemala, and Thailand) during wet months, whereas RSV peaked during cooler months in (China) and arid (Egypt) regions.	Unclear
Guo et al. (2024)16	China	15 (71%) of 21 provinces had RSV epidemics from November to March. 13 (62%) of 21 had clear RSV seasonality (epidemic duration ≤5 months).			Low		Guo et al. (2024)16	China	15 (71%) of 21 provinces had RSV epidemics from November to March. 13 (62%) of 21 had clear RSV seasonality (epidemic duration ≤5 months).	Low
Zhang et al. (2013)15	China	Annual epidemic from November to February.			Low		Zhang et al. (2013)15	China	Annual epidemic from November to February.	Low
Wu et al. (2024)19	China	High prevalence during autumn and winter of 2022, with an extremely low prevalence during summer.			Low		Wu et al. (2024)19	China	High prevalence during autumn and winter of 2022, with an extremely low prevalence during summer.	Low
Zhang et al. (2015)12	China	Occurred mainly in winter and spring.			Low		Zhang et al. (2015)12	China	Occurred mainly in winter and spring.	Low
Cai et al. (2014)20	China	RSV detected mostly during spring and winter			Low		Cai et al. (2014)20	China	RSV detected mostly during spring and winter	Low
Lee et al. (2019)21	Hong Kong	Most infections occurred during January to September, peaking from March to August			High		Lee et al. (2019)21	Hong Kong	Most infections occurred during January to September, peaking from March to August	High
Broor et al. (2020)24	India	RSV mainly peaks in winter in North India. In Kolkata, RSV infection was predominant during November–February.			Unclear		Broor et al. (2020)24	India	RSV mainly peaks in winter in North India. In Kolkata, RSV infection was predominant during November–February.	Unclear
Tavakoli et al. (2021)31	Iran	Peak in 2018-2019 was recorded in March followed by February			Unclear		Tavakoli et al. (2021)31	Iran	Peak in 2018-2019 was recorded in March followed by February	Unclear
Salimi et al. (2015)32	Iran	Significant peaks of RSV were detected in cold seasons (November—March)			Low		Salimi et al. (2015)32	Iran	Significant peaks of RSV were detected in cold seasons (November—March)	Low
Furuta et al. (2018)34	Japan	RSV increased in July and peaked in September and December			High		Furuta et al. (2018)34	Japan	RSV increased in July and peaked in September and December	High
Kim et al. (2008)41	Korea	RSV most common during October– December peak.			Low		Kim et al. (2008)41	Korea	RSV most common during October– December peak.	Low
Lee et al. (2020)43	Korea	RSV most common especially from November to December			High		Lee et al. (2020)43	Korea	RSV most common especially from November to December	High
Nguyen et al. (2017)44	Laos	97.1% of RSV detected between May and October, with a clear peak between June and September (84.7%)			Low		Nguyen et al. (2017)44	Laos	97.1% of RSV detected between May and October, with a clear peak between June and September (84.7%)	Low
Low et al. (2022)46	Malaysia	RSV peak occurred during July to September.			Low		Low et al. (2022)46	Malaysia	RSV peak occurred during July to September.	Low
Mathisen et al. (2011)49	Nepal	RSV predominated around September-October and December-January.			Low		Mathisen et al. (2011)49	Nepal	RSV predominated around September-October and December-January.	Low
Lagare et al. (2015)50	Niger	RSV peaked October to mid-December			Unclear		Lagare et al. (2015)50	Niger	RSV peaked October to mid-December	Unclear
Ali et al. (2017)51	Pakistan	RSV most prevalent from August to October with peak in September.			Unclear		Ali et al. (2017)51	Pakistan	RSV most prevalent from August to October with peak in September.	Unclear
Al-Romaihi et al. (2020)54	Qatar	Annual cyclic pattern with peaking consistently between November and December (47%)			Low		Al-Romaihi et al. (2020)54	Qatar	Annual cyclic pattern with peaking consistently between November and December (47%)	Low
Gashgarey et al. (2024)55	Saudi Arabia	Evident in January and persisted from September to December, peaking in October (20.70%) and November (32.00%)			Low		Gashgarey et al. (2024)55	Saudi Arabia	Evident in January and persisted from September to December, peaking in October (20.70%) and November (32.00%)	Low
Lee et al. (2023)58	Singapore	Cyclical variations at the 4-, 6- and 12-monthly intervals, peaking between June and August			Unclear		Lee et al. (2023)58	Singapore	Cyclical variations at the 4-, 6- and 12-monthly intervals, peaking between June and August	Unclear
Tan et al. (2020)60	Singapore	Predominated between May to September, peaking in August.			Low		Tan et al. (2020)60	Singapore	Predominated between May to September, peaking in August.	Low
Shapiro et al. (2017)61	Sri Lanka	RSV peaked during May–July.			Unclear		Shapiro et al. (2017)61	Sri Lanka	RSV peaked during May–July.	Unclear
Turner et al. (2013)70	Thailand	RSV detected in June–October and November–February			Low		Turner et al. (2013)70	Thailand	RSV detected in June–October and November–February	Low
Hasan et al. (2014)69	Thailand	RSV peaked during June to October (87%)			Unclear		Hasan et al. (2014)69	Thailand	RSV peaked during June to October (87%)	Unclear
Chittaganpitch et al. (2018)72	Thailand	RSV peaked in either September or October annually between 2010 and 2014.			Unclear		Chittaganpitch et al. (2018)72	Thailand	RSV peaked in either September or October annually between 2010 and 2014.	Unclear
Do et al. (2016)74	Vietnam	Seasonal variations of RSV peaking from May to October			Unclear		Do et al. (2016)74	Vietnam	Seasonal variations of RSV peaking from May to October	Unclear

## Sheet: Seasonality
First author	Country	Virus Seasonality	Overall RoB
Homaira et al. (2016)9	Bangladesh	Peaks Sep- Dec in 2011 through 2014	Low
Haynes et al. (2013)10	Bangladesh, China, Egypt, Guatemala, Kenya, South Africa, and Thailand	RSV peaked (Bangladesh, Guatemala, and Thailand) during wet months, whereas RSV peaked during cooler months in (China) and arid (Egypt) regions.	Unclear
Guo et al. (2024)16	China	15 (71%) of 21 provinces had RSV epidemics from November to March. 13 (62%) of 21 had clear RSV seasonality (epidemic duration ≤5 months).	Low
Zhang et al. (2013)15	China	Annual epidemic from November to February.	Low
Wu et al. (2024)19	China	High prevalence during autumn and winter of 2022, with an extremely low prevalence during summer.	Low
Zhang et al. (2015)12	China	Occurred mainly in winter and spring.	Low
Cai et al. (2014)20	China	RSV detected mostly during spring and winter	Low
Ren et al. (2022)14	China	RSV highest in December 2014 (50.2%), lowest in May to August 2010 and May to June 2013 (0%).	Low
Sun et al. (2022)13	China	Xiamen had 2 seasonal peaks, late winter (February) and late summer (August)	Low
Lee et al. (2019)21	Hong Kong	Most infections occurred during January to September, peaking from March to August	High
Chiu et al. (2010)22	Hong Kong	RSV was active during spring and summer with some yearly variation.	Low
Satav et al. (2021)27	India	Highest during the rainy season (September) and during the cold season (November–January)	Low
Broor et al. (2007)23	India	Most frequent in fall and winter and rainy season of July and August.	Low
Broor et al. (2020)24	India	RSV mainly peaks in winter in North India. In Kolkata, RSV infection was predominant during November–February.	Unclear
Saha et al. (2015)26	India	RSV occurred with seasonal peaks between September–October and again in January–February	Low
Krishnan et al. (2019)25	India	RSV peaked in the preceding months of September-October.	Low
Djelantik at al. (2003)28	Indonesia	0% during September to November in both years to >50% during March	Low
Simões et al. (2011)29	Indonesia	Yearly between the end of January and the beginning of June.	Low
Tavakoli et al. (2021)31	Iran	Peak in 2018-2019 was recorded in March followed by February	Unclear
Salimi et al. (2015)32	Iran	Significant peaks of RSV were detected in cold seasons (November—March)	Low
Nagasawa and Ishiwada (2021)35	Japan	In Japan, RSV occur mostly from autumn to winter, September–January, peaking in December.	Low
Furuta et al. (2018)34	Japan	RSV increased in July and peaked in September and December	High
Khuri-Bulos et al. (2010)38	Jordan	Majority of RSV occurred in January and February (78%) compared to 34% in March	Low
Halasa et al. (2015)39	Jordan	Peaks in January and February.	Unclear
Kim et al. (2008)41	Korea	RSV most common during October– December peak.	Low
Lee et al. (2020)43	Korea	RSV most common especially from November to December	High
Kang et al. (2019)42	Korea	seasonal pattern increasing in September, peaking between October and December, ending in April	High
Nguyen et al. (2017)44	Laos	97.1% of RSV detected between May and October, with a clear peak between June and September (84.7%)	Low
Low et al. (2022)46	Malaysia	RSV peak occurred during July to September.	Low
Chu et al. (2016)48	Nepal	Peak between September and November over three years	Low
Mathisen et al. (2011)49	Nepal	RSV predominated around September-October and December-January.	Low
Lagare et al. (2015)50	Niger	RSV peaked October to mid-December	Unclear
Ali et al. (2017)51	Pakistan	RSV most prevalent from August to October with peak in September.	Unclear
Al-Romaihi et al. (2020)54	Qatar	Annual cyclic pattern with peaking consistently between November and December (47%)	Low
Gashgarey et al. (2024)55	Saudi Arabia	Evident in January and persisted from September to December, peaking in October (20.70%) and November (32.00%)	Low
Lee et al. (2023)58	Singapore	Cyclical variations at the 4-, 6- and 12-monthly intervals, peaking between June and August	Unclear
Tam et al. (2020)57	Singapore	Peak in RSV May–September.	Low
Tan et al. (2020)60	Singapore	Predominated between May to September, peaking in August.	Low
Shapiro et al. (2017)61	Sri Lanka	RSV peaked during May–July.	Unclear
Jayaweera et al. (2021)62	Sri Lanka	two peaks between December-January in 2013 and in April in 2013 and 2014	Low
Lee et al. (2007)64	Taiwan	Biennial pattern peaking in spring and fall.	Low
Chi et al. (2011)63	Taiwan	consistent biennial pattern, peaking yearly in spring and autumn	Low
Naorat et al. (2012)68	Thailand	Annual RSV peaked during July-October with almost no hospitalizations in January–June.	Low
Turner et al. (2013)70	Thailand	RSV detected in June–October and November–February	Low
Turner et al. (2012)65	Thailand	RSV episodes were highly seasonal especially in October and November	Low
Mahikul et al. (2019)66	Thailand	RSV occurred seasonally, peaking from May to October.	Unclear
Fry et al. (2010)71	Thailand	RSV peaked between June and October	High
Hasan et al. (2014)69	Thailand	RSV peaked during June to October (87%)	Unclear
Chittaganpitch et al. (2018)72	Thailand	RSV peaked in either September or October annually between 2010 and 2014.	Unclear
Do et al. (2016)74	Vietnam	Seasonal variations of RSV peaking from May to October	Unclear

## Sheet: Incidence
Population Group	First author	Country	Incidence of disease	Overall RoB
Newborns	Saha et al. (2018)	Bangladesh, India, and Pakistan	RSV total incidence: 5.4 (95% CI 4.8–6.3)/1000 livebirths. Incidence >2.5/1000 livebirths in all sites, peaking in Sylhet (7.3 infections per 1000 livebirths)	Low
Infants	Chiu et al. (2010)	Hong Kong	population of infants <6 months, annual rates of RSV hospitalization were 233.4-311.2 per 10,000 children	Low
	Satav et al. (2021)	India	Community severe RSV rates for 0–11 months of age: 22.4 (18.6–27.0)/1000 child-years, hospital-associated rate: 14.1 (11.1–17.8)/1000 CY. Preterm infants, rates were 26.2 (17.8–38.5)/1000 CY and 12.6 (7.2–22.0)/1000 CY. First 6 months: 15.9 (11.8–21.4)/1000 CY and 12.9 (9.3–18.0)/1000 CY Preterm first 6 months: 26.3 (15.4–45.0)/1000 CY and 10.1 (4.2–24.2)/1000 CY	Low
	Simões et al. (2023)	Japan	RSV incidence and hospitalization rates in 0-5months children: 14.3/100 child-years (CY) and 6.0/100 CY, respectively Full-term infants: 13.4/100 and 5.8/100 CY respectively Late preterm infants: 20/100 and 6.8/100 CY respectively	Low
	Halasa et al. (2015)	Jordan	RSV hospitalisation rates in children <6 months: 21.1–25.9 per 1000 6-11 months old: 6–8 per 1000 12-23 months old: 1.6–2.5 per 1000	Unclear
	Tam et al. (2020)	Singapore	Hospitalisation rate in <6 months old: 33.5/1,000 child-years. 6–29 months old: 13.2/1,000 child-years.	Low
	Yeo et al. (2018)	Singapore	Incidence rates in ≤26 weeks old: 65/1000 infant-years <3 months old: 75.9/1000 infant-years 3 to <6 months old: 93.1/1000 infant-years 6 months to <1 year old: 60.1/1000 infant-years	Low
Children	Homaira et al. (2016)	Bangladesh	3 RSV hospitalisations (2–3) per 1000children per year	Low
	Ren et al. (2022)	China	RSV-ALRI hospitalization rate of children aged 0–59 months: 14 /1000 children years, 0–5 months: 70 /1000 children years	Low
	Broor et al. (2007)	India	Incidence rates per 1000 child years were total ARI 234, ALRI 39, and severe ALRI 9, highest in the first year of life (322 per 1000 cy).	Low
	Saha et al. (2015)	India	RSV–associated hospitalization per 1000 children among infants aged 0–5 months - 15.2; (95%CI 8.3–26.8), ages 6–23 months - 5.3, (95% CI 3.2–8.7), children 24–59 months - 0.5, (95% CI 0.1–1.5).	Low
	Krishnan et al. (2019)	India	The adjusted ALRI incidence in episodes per child-year was 0.03 (95% CI = 0.02-0.03) for RSV	Low
	Djelantik at al. (2003)	Indonesia	<2 years of age, confirmed and estimated incidences of RSV hospitalization were 10 and 14 per 1000 child-years, respectively; children <1 year of age were 17 and 25 per 1000 child-years.	Low
	Simões et al. (2011)	Indonesia	6- to 8-months old: 103/1000 C-Y. <6 months old: 16.5 per 1000 C-Y 6-11 months old: 83.1 per 1000 C- 12-23 months old: 66.99 2-5-year-olds: 28.1	Low
	Robertson et al. (2004)	Indonesia	Among children aged < 5 years, incidence of RSV per 1000 child-years was 34	Unclear
	Nagasawa and Ishiwada (2021)	Japan	increase in the mean incidence of RSV in children aged 0–4 years from 1121 to 1953 per 100,000 individuals in 2008/09–2011/12 and 2012/13–2016/17 periods	Low
	Ueno et al. (2019)	Philippines	The overall IRs of RSV‐LRTI and severe RSV‐LRTI in 2-59 months old: 62.1 and 22.1 per 1000 child‐years 2‐23 months: 124.0 and 51.5 per 1000 child‐years	Unclear
	Chi et al. (2011)	Taiwan	Average annual hospitalisation incidence for <5year old: 232 episodes per 100,000 children-years Average annual hospitalisation incidence 1-2 months old: 1637 episodes per 100,000 children-years	Low
	Turner et al. (2012)	Thailand	Incidence of RSV-associated pneumonia: 0.24 (95% CI 0.22–0.26) episodes per child year	Low
Pregnant women	Chaw et al. (2016)	Mongolia	In pregnant women, overall RSV IR of 0.3 per 1,000 person-days (95% C.I: 0.2–0.4)	High
General population	Chu et al. (2016)	Nepal	Overall incidence: 213/1000 person-years Incidence during RSV epidemic: 443/1000 person-years. IR in first month of life: 107/1000 person-years) 2-5months old: (246, 222, 256, and 220/1000 person-years 6months old: (160/1000 person-years Overall infant hospitalization rate: 2.7/1000 person-years.	Low
	Kamigaki et al. (2017)	Philippines	Incidence rates in outpatients: 1.4 per 1000 individuals, highest in the 6–23-month age group. RSV hospitalization incidence rates: 1.9 per 1000 individuals	Unclear
	Jayaweera et al. (2021)	Sri Lanka	RSV ARTI incidence: 29.76/100,000 person years	Low
	Mahikul et al. (2019)	Thailand	Incidence of RSV ALRI hospitalization was predicted to increase from 31.1 (10.7–34.2) in 2005 to 35.23 (22.37–38.21) in 2011 per 100,000 persons/year, and will decrease by 0.7% in 2020.	Unclear
Children/Elderly	Naorat et al. (2012)	Thailand	RSV hospitalisation incidence: 85/100 000 persons per year. <5 year old: 981/100 000 persons per year <1 year olds: 1543/100 000 persons per year >65 year olds: 130/100 000 persons per year	Low
	Fry et al. (2010)	Thailand	RSV hospitalisation rates in <1 year olds: 1,067/100,000 1-4 year olds: 403/100,000 >65 years: 42/100,000 Adjusted incidence of RSV illness in <5 years old: 507/ 100,000 persons per year	High

## Sheet: Economic Evaluation
Author (Year)	Well-defined question?	Comprehensive description of alternatives?	Are all important and relevant costs and outcomes for each alternative identified?	Clinical effectiveness established?	Costs and outcomes measured accurately?	Costs and outcomes valued credibly?	Costs and outcomes adjusted for differential timing?	Incremental analysis of costs and consequences?	Sensitivity analyses conducted to investigate uncertainty in estimates of costs or consequences?	Do study results include all issues of concern to users?	Are results generalizable to the setting of interest?	RoB
Alharbi et al. (2024)	Yes	Yes	Yes	Yes	Yes	Yes	Yes	Yes	Yes	Yes	Yes	Low. Covers all bases in this checklist

## Sheet: RCT
Author (Year)	True randomization for assignment of participants?	Was allocation to groups concealed?	Were groups similar at baseline?	Were participants blind to treatment assignment?	Were those delivering treatment blind to treatment assignment?	Were outcomes assessors blind to treatment assignment?	Were groups treated identically (besides treatment)?	Was follow up complete or were differences adequately analyzed?	Were participants analyzed in the groups to which they were randomized?	Were outcomes measured in the same way for treatment groups?	Were outcomes measured reliably?	Was appropriate statistical analysis used?	RoB
Chu et al. (2016)	Yes	Unclear	Yes	Unclear	Unclear	Unclear	Yes	Yes	Yes	Yes	Yes	Yes	Moderate. No mention of whether participants, treatment deliverers, or outcomes assessors were unaware of the treatment group allocations, which could lead to bias.

## Sheet: Case control
Author (Year)	Groups comparable other than the presence of disease in cases?	Were cases and controls matched appropraitely?	Were the same criteria used for the identification of cases and controls?	Was exposure measured in a valid way?	Was exposure measured the same way for cases and controls?	Were confounding factors identified?	Were strategies to deal with confounding factors stated?	Were outcomes assessed in valid way for cases and controls?	Was the exposure period of interst long enough to be meaningful?	Was appropriate statistical analysis used?	RoB
Lee et al. (2019)	Unclear	No	Yes	Yes	Yes	Yes	Yes	Yes	Yes	Yes	Moderate. Initial control group was not matched, although a smaller age and sex-matched control group was used for sensitivity anaylses. Some important confounders such as socioeconomic factors were not adjusted for.
Krishnan et al. (2019)	Yes	Yes	Yes	Yes	Yes	Yes	Yes	Yes	Yes	Yes	Low. The study had rigorous matching and appropriate statistical anysis, checking off everything on this checklist. Maybe could have considered clustering for ALRI events but the risk of bias from this should be minimal.

## Sheet: Cross-sectional
Author (Year)	Were the criteria for inclusion in the sample clearly defined?	Were the study subjects and the setting described in detail?	Was the exposure measured in a valid and reliable way?	Were objective, standard criteria used for measurement of the condition?	Were confounding factors identified?	Were strategies to deal with confounding factors stated?	Were the outcomes measured in a valid and reliable way?	Was appropriate statistical analysis used?	RoB
Homaira et al. (2016)	Yes	Yes	Yes	Yes	Unclear	Unclear	Yes	Yes	Moderate. Selection bias: no adjustment for healthcare access or admission criteria, which may affect observed hospitalization rates. Surveillance bias: sampling days may have missed events that could lead to under/overestimation of peak seasonality trends.
Haynes et al. (2013)	Yes	Yes	Yes	Yes	Unclear	No	Yes	Unclear	Moderate. Sampling bias: study relies on surveillance sites which mya not represent the population well. Confounding: important confounders such as healthcare access and socioeconomic exposure were not explored, which may lead to underreported cases not accounted for. Number of cases included in analysis not reported
Wu et al. (2024)	Yes	Yes	Yes	Yes	No	No	Yes	Yes	Moderate. Large sample size with clear inclusion/exclusion criteria but no mention of adjustments for potential confounding factors such as testing accesss.
Tavakoli et al. (2021)	Yes	Yes	Yes	Yes	No	No	Yes	Unclear	Moderate. No mention of adjustments for potential confounders that may affect observed seasonal patterns.
Saha et al. (2015)	Yes	Yes	Yes	Yes	Yes	Yes	Yes	Yes	Low. Adjusts for age, an important potential confounder, as well as missed hospitalizations.
Sam et al. (2021)	Yes	Yes	Unclear	Yes	Yes	Yes	Yes	Yes	Low. However, non-responses are not mentioned which could lead to bias.
Kamigaki et al. (2017)	Yes	Yes	Yes	Yes	Yes	Yes	Yes	Yes	Low. The study does a great job at adjusting for potential important and relevant confounders such as socioeconomic status. However, there is no mention of response rates or consideration of underreporting.
Tam et al. (2020)	Yes	Yes	Yes	Yes	Yes	Yes	Yes	Yes	Low. Analyses were thorough in adjusting for potential confounding factors and the large sample size aids the robustness of the results.
Lee et al. (2023)	Yes	Yes	Yes	Yes	Yes	Yes	Yes	Yes	Low. Strong statistical anaylses were used to minimize bias from potential confounding factors. Inclusion of multiple sensitivity analyses also improves results and conclusions.
Shapiro et al. (2017)	Yes	Yes	Yes	Yes	Yes	Yes	Yes	Yes	Moderate. Sample size of individuals who were RSV positive is very low, which may not be informative enough to conclude the observed seasonal patterns.
Chi et al. (2011)	Yes	Yes	Yes	Yes	Yes	Yes	Yes	Yes	Low. Maybe some bias from missing or incomplete data, but given the large sample size, the effect would be minimal. Costs could be standardized better since data were across 3 years.
Sabastin et al (2024)	Yes	Yes	Yes	Yes	No	No	Yes	Yes	Moderate. This cross-sectional study did not consider potential confounders biasing their findings.
Zhao et al. (2025)	Yes	Yes	Yes	Yes	No	No	Yes	Yes	Moderate. Study did not consider potential confounders biasing their findings.
Abu-Helalah et al. (2024)	Yes	Yes	Yes	Yes	Yes	Yes	Yes	Yes	Low. Binary logistic regression analysis of confounding factors was conducted.
Wu et al (2023)	Yes	Yes	Yes	Yes	No	No	Yes	Yes	Low. Only included ARI's but this should cover most (if not all) RSV cases
Chan et al (2024)	Yes	Yes	Yes	Yes	No	No	Yes	Yes	Low. Only ARTI's were included which may affect observed seasonal patterns but probably not too much.
Yoshihara et al (2016)	Yes	Yes	Yes	Yes	Yes	Yes	Yes	Yes	Low. Would've been ideal if they included climatic confounders but demographic counfounders were considered and adjusted for.
Li et al (2024)	Yes	Yes	Yes	Yes	Yes	Yes	Yes	Yes	Moderate. Adjusted well for relevant confounders in regressions. However, the time period was too short to generalize observed seasonal patters across multiple years...
Okubo et al (2024)	Yes	Yes	Yes	Yes	Yes	Yes	Yes	Yes	Low. Huge sample size and potential confounders were all adjusted for.

## Sheet: Systematic Review
Author (Year)	Is the review question clearly and explicitly stated?	Were the inclusion criteria appropriate for the review question?	Was the search strategy appropriate?	Were the sources and resources used to search for studies adequate?	Were the criteria for appraising studies appropriate?	Was critical appraisal conducted by two or more reviewers independently?	Were there methods to minimize errors in data extraction?	Were the methods used to combine studies appropriate?	Was the likelihood of publication bias assessed?	Were recommendations for policy and/or practice supported by the reported data?	Were the specific directives for new research appropriate?	RoB
Zhang et al. (2015)	Yes	Yes	Yes	Yes	Yes	Yes	Yes	Yes	Yes	Yes	Yes	Low
Guo et al. (2024)	Yes	Yes	Yes	Yes	Yes	Yes	Yes	Yes	No	Yes	Yes	Low. No assessment of publication bias, but researchers addressed many other potential sources of bias well and thoroughly.
Broor et al. (2018)	Yes	Yes	Yes	Yes	Unclear	Unclear	Unclear	Yes	No	Yes	Yes	Moderate. The study lacks explicit criteria for study appraisal and publication bias assessments.
Salimi et al (2016)	Yes	Yes	Yes	Yes	Yes	Unclear	Yes	Yes	No	Yes	Yes	Moderate. No mention of quality assessments/critical appraisals of studies that were included, nor publication bias assessments.
Nagasawa & Ishiwada (2022)	Yes	Yes	Yes	Yes	Yes	Unclear	Yes	Yes	No	Yes	Yes	Moderate. Lacks mention of some critical appraisal/quality assessment procedure to asses the risks of bias from included studies and lacks assessment of publication bias.

## Sheet: Case Series
Author (Year)	Were there clear criteria for inclusion in the case series?	Was the condition measured in a standard, reliable way for all participants included in the case series?	Were valid methods used for identification of the condition for all participants included in the case series?	Did the case series have consecutive inclusion of participants?	Did the case series have complete inclusion of participants?	Was there clear reporting of the demographics of the participants in the study?	Was there clear reporting of clinical information of the participants?	Were the outcomes or follow up results of cases clearly reported?	Was there clear reporting of the presenting site(s)/clinic(s) demographic information?	Was statistical analysis appropriate?	RoB
Lee et al. (2020)	Yes	Yes	Yes	Unclear	Yes	Yes	Yes	Yes	No	Yes	Moderate. Selection bias: unclear consecutive sampling but strong statistical analyses
Sun et al. (2022)	Yes	Yes	Yes	Yes	Yes	Yes	Yes	Yes	Yes	Yes	Moderate. No mention of how missing data were handled. No description about what's included in hospital charges.
Sruamsiri et al. (2018)	Yes	Yes	Yes	Yes	Yes	Yes	Yes	Yes	NA	Yes	Low.
Tan et al. (2020)	Yes	Yes	Yes	NA	Yes	Yes	Yes	NA	Yes	Yes	Low.
Ren et al (2023)	Yes	Yes	Yes	Unclear	Yes	Yes	Yes	Yes	Yes	Yes	Low. Fulfilled most criteria for a case series study, but methods were standardized and analyses were robust to reduce risk of bias.

[truncated: 3 more sheets: SurveillancePrevalence, TRIPOD (Simulation study), Cohort]
